# Supplementary material for: Non-coordinating charge transfer enables ultrafast desolvation of hydrated zinc ions in the outer Helmholtz layer for stable aqueous Zn metal batteries
Source: Natl Sci Rev. 2025 Feb 22;12(4):nwaf070. doi: 10.1093/nsr/nwaf070 (PMC11960093; doi:10.1093/nsr/nwaf070)
Supplement: nwaf070_Supplemental_Files [file nwaf070_supplemental_files.zip]

Archive with 10 entries (10 files):
- GIF_1.______Current_density_of_bare_Zn_electrode.gif
- GIF_2.______Zinc_ions_flux_of_bare_Zn_electrode.gif
- GIF_3._______Current_density_of_NC-Nafion@Zn_elecetrode.gif
- GIF_4.______Zinc_ions_flux_of_NC-Nafion@Zn_elecetrode.gif
- Supplementary data.pdf
- Video__1._graphatic_N_6-0_X2.mp4
- Video__2._____pyrrole_N_6-0__X2.mp4
- Video__3.___pyridine_N_6-0__X2.mp4
- Video__4._NC-Nafion@Zn___X100.mp4
- Video__5._Bare_Zn___X100.mp4
